# Supplementary material for: Inferring UK COVID‐19 fatal infection trajectories from daily mortality data: Were infections already in decline before the UK lockdowns?
Source: Biometrics. 2021 Apr 7:10.1111/biom.13462. Online ahead of print. doi: 10.1111/biom.13462 (PMC8251436; doi:10.1111/biom.13462)
Supplement: Supplementary file 1 — The Web Appendix referenced in Sections 1,2,5,6, and 7 is available with this paper at the Biometrics website on Wiley Online Library, along with the R code and data for replicating the results. [file BIOM-9999-0-s001.zip]

Archive with 2 entries (2 files):
- code.zip
- supplement-biom.pdf
